# Supplementary material for: Low-Energy Electron Interactions with Methyl-p-benzoquinone: A Study of Negative Ion Formation
Source: ACS Omega. 2024 Aug 26;9(36):38032–43. doi: 10.1021/acsomega.4c04899 (PMC11391464; doi:10.1021/acsomega.4c04899)
Supplement: Supplementary file 1 — ao4c04899_si_001.xlsx [file ao4c04899_si_001.xlsx]

## Sheet: support information
SUPPORTING INFORMATION
Low-Energy Electron Interactions with Methyl-p-benzoquinone: Study of Negative Ion Formation
Jiakuan Chena, Andrzej Pelcb*, João Ameixac,1, Fábris Kossoskid*, Stephan Denifla*
aInstitut für Ionenphysik und Angewandte Physik, Universität Innsbruck, Technikerstraße 25, A-6020 Innsbruck, Austria. e-mail: Stephan.Denifl@uibk.ac.at
bMaria Curie-Skłodowska University, Department of Biophysics, Mass Spectrometry Laboratory, Pl. M. C.-Skłodowskiej 1, 20-031 Lublin, Poland. e-mail: Andrzej.Pelc@mail.umcs.pl
cInstitute of Chemistry, Hybrid Nanostructures, University of Potsdam, Karl-Liebknecht-Str. 24-25, 14476, Potsdam, Germany
dLaboratoire de Chimie et Physique Quantiques (UMR 5626), Université de Toulouse, CNRS, UPS, F-31062 Toulouse, France. e-mail: fkossoski@irsamc.ups-tlse.fr
1Also: Centre of Physics and Technological Research (CEFITEC), Department of Physics, NOVA School of Science and Technology, University NOVA of Lisbon, Campus de Caparica 2829-516, Portugal
*Corresponding authors: Stephan.Denifl@uibk.ac.at, Andrzej.Pelc@mail.umcs.pl, fkossoski@irsamc.ups-tlse.fr.
Mass 122u anion raw data (Table S1)
Mass 121u anion raw data (Table S2)
Mass 93u anion raw data (Table S3)
Mass 65u anion raw data (Table S4)
Mass 26u anion raw data (Table S5)
Mass 16u anion raw data (Table S6)
Mass 122u anion Gaussian fit parameters (Table S7)
Mass 121u anion Gaussian fit parameters (Table S8)
Mass 93u anion Gaussian fit parameters (Table S9)
Mass 65u anion Gaussian fit parameters (Table S10)
Mass 26u anion Gaussian fit parameters (Table S11)
Mass 16u anion Gaussian fit parameters (Table S12)

## Sheet: Table S1
Mass 122u anion raw data (Table S1)
X axis	Y axis
-0.61	0
-0.6	0
-0.59	0
-0.58	0
-0.57	0
-0.56	0
-0.55	0
-0.54	0
-0.53	0.06667
-0.52	0.06667
-0.51	0
-0.5	0
-0.49	0
-0.48	0
-0.47	0
-0.46	0
-0.45	0
-0.44	0
-0.43	0
-0.42	0.1333
-0.41	0
-0.4	0
-0.39	0.06667
-0.38	0
-0.37	0
-0.36	0
-0.35	0
-0.34	0
-0.33	0.06667
-0.32	0.06667
-0.31	0
-0.3	0
-0.29	0
-0.28	0
-0.27	0.06667
-0.26	0.06667
-0.25	0.06667
-0.24	0
-0.23	0.06667
-0.22	0
-0.21	0
-0.2	0
-0.19	0.06667
-0.18	0
-0.17	0
-0.16	0
-0.15	0.06667
-0.14	0
-0.13	0
-0.12	0
-0.11	0.2
-0.1	0.06667
-0.09	0.3333
-0.08	0.4
-0.07	1.2
-0.06	1.133
-0.05	2.267
-0.04	2.133
-0.03	2.2
-0.02	3.733
-0.01	2.933
0	4.267
0.01	3
0.02	3.933
0.03	2.867
0.04	3.133
0.05	3.267
0.06	3.6
0.07	3.6
0.08	3.333
0.09	2.467
0.1	2.733
0.11	3.267
0.12	2.733
0.13	2.533
0.14	1.667
0.15	2.6
0.16	2.333
0.17	2.2
0.18	2.733
0.19	2.267
0.2	2.467
0.21	2.333
0.22	2.267
0.23	3.333
0.24	2.533
0.25	3.933
0.26	3.333
0.27	4.2
0.28	5.4
0.29	4.4
0.3	5.4
0.31	5.4
0.32	6.4
0.33	7.133
0.34	6
0.35	5.533
0.36	5.333
0.37	7.267
0.38	6.267
0.39	6.267
0.4	6.067
0.41	5.6
0.42	5.667
0.43	6.133
0.44	7.467
0.45	6.133
0.46	7.4
0.47	6.467
0.48	7.133
0.49	6.467
0.5	6.133
0.51	6.467
0.52	8.067
0.53	9
0.54	7.333
0.55	7.667
0.56	7.8
0.57	9.4
0.58	8.4
0.59	10.53
0.6	11.53
0.61	10.6
0.62	12.2
0.63	11.47
0.64	13.47
0.65	13.6
0.66	14.33
0.67	17.27
0.68	16.27
0.69	15.8
0.7	16.67
0.71	18
0.72	18.4
0.73	21.6
0.74	18.73
0.75	22.4
0.76	26.13
0.77	25.67
0.78	29.8
0.79	29.4
0.8	30.87
0.81	35.67
0.82	31.87
0.83	35.87
0.84	39.47
0.85	38.47
0.86	41
0.87	44.33
0.88	43.73
0.89	50.2
0.9	52.67
0.91	56.4
0.92	61.53
0.93	64.4
0.94	68.4
0.95	71.93
0.96	79.93
0.97	82.27
0.98	82.33
0.99	94.93
1	97.33
1.01	97.8
1.02	109.5
1.03	113.7
1.04	124.1
1.05	131.8
1.06	134.9
1.07	151.7
1.08	157.9
1.09	176.9
1.1	184.1
1.11	189.9
1.12	215
1.13	230.7
1.14	238.3
1.15	257
1.16	275.3
1.17	296.3
1.18	320.6
1.19	337.1
1.2	363.9
1.21	403.5
1.22	414.5
1.23	453.1
1.24	492.8
1.25	531.7
1.26	575.1
1.27	604.3
1.28	636.7
1.29	675.6
1.3	734.7
1.31	773.4
1.32	822.5
1.33	877.3
1.34	921.3
1.35	965.3
1.36	1019
1.37	1068
1.38	1118
1.39	1157
1.4	1209
1.41	1256
1.42	1310
1.43	1347
1.44	1399
1.45	1446
1.46	1485
1.47	1546
1.48	1579
1.49	1595
1.5	1636
1.51	1675
1.52	1706
1.53	1719
1.54	1738
1.55	1762
1.56	1753
1.57	1782
1.58	1787
1.59	1780
1.6	1769
1.61	1789
1.62	1778
1.63	1760
1.64	1741
1.65	1716
1.66	1709
1.67	1689
1.68	1661
1.69	1645
1.7	1587
1.71	1571
1.72	1552
1.73	1524
1.74	1490
1.75	1452
1.76	1400
1.77	1335
1.78	1318
1.79	1278
1.8	1258
1.81	1205
1.82	1144
1.83	1115
1.84	1065
1.85	1015
1.86	972.3
1.87	965.4
1.88	913.1
1.89	858.9
1.9	834.7
1.91	803.7
1.92	752.1
1.93	714.7
1.94	685.6
1.95	655.2
1.96	631.7
1.97	587.7
1.98	561.1
1.99	525.5
2	512.5
2.01	484.9
2.02	457.9
2.03	426.9
2.04	408.2
2.05	391.8
2.06	350.9
2.07	332.9
2.08	323.3
2.09	304.7
2.1	286.2
2.11	263.9
2.12	256.2
2.13	236.5
2.14	223.9
2.15	215.1
2.16	206.7
2.17	195.7
2.18	188.9
2.19	182.5
2.2	165.3
2.21	168.9
2.22	152.7
2.23	151.4
2.24	137.2
2.25	137.3
2.26	136
2.27	133.3
2.28	126.9
2.29	128.3
2.3	122.3
2.31	117.5
2.32	117.9
2.33	117.2
2.34	111.9
2.35	110.1
2.36	107.9
2.37	103.2
2.38	100.2
2.39	95.8
2.4	95.27
2.41	97.53
2.42	93.87
2.43	95.4
2.44	91.8
2.45	85.67
2.46	88.07
2.47	80.93
2.48	86.13
2.49	84.87
2.5	77.87
2.51	76.53
2.52	78.47
2.53	78.2
2.54	74.73
2.55	75.33
2.56	74.87
2.57	73.93
2.58	72.07
2.59	65.67
2.6	69.13
2.61	68.27
2.62	68.87
2.63	67
2.64	61.13
2.65	61.4
2.66	57.67
2.67	59.6
2.68	59.2
2.69	55.67
2.7	54.8
2.71	60.33
2.72	54.33
2.73	54.4
2.74	55.27
2.75	53.8
2.76	49.4
2.77	49.47
2.78	50.33
2.79	49.2
2.8	47.2
2.81	46.67
2.82	46.8
2.83	44.67
2.84	47.07
2.85	44.67
2.86	44.07
2.87	42.07
2.88	43.6
2.89	39.47
2.9	39.93
2.91	38.47
2.92	41.93
2.93	39.07
2.94	38.33
2.95	39.53
2.96	36.8
2.97	38
2.98	36
2.99	36.4
3	33.47
3.01	32.73
3.02	33.07
3.03	34.6
3.04	30.33
3.05	32.53
3.06	28.93
3.07	32.73
3.08	32.47
3.09	29.2
3.1	29.33
3.11	30.2
3.12	28.87
3.13	31.33
3.14	24.87
3.15	25.4
3.16	30.67
3.17	27.4
3.18	25.47
3.19	24.67
3.2	27.2
3.21	26.87
3.22	25.07
3.23	24.73
3.24	23.73
3.25	24.8
3.26	22.53
3.27	24.27
3.28	24.33
3.29	23.27
3.3	22.67
3.31	23.07
3.32	23.13
3.33	21.73
3.34	21.4
3.35	23.33
3.36	22.93
3.37	19.67
3.38	19.33
3.39	17.87
3.4	20.53
3.41	16.53
3.42	19.87
3.43	18.67
3.44	18.27
3.45	17.33
3.46	18.6
3.47	18.07
3.48	16.87
3.49	18
3.5	15.33
3.51	17
3.52	16.07
3.53	18.93
3.54	17.2
3.55	17.13
3.56	17.07
3.57	15.47
3.58	15.87
3.59	14.53
3.6	15.13
3.61	14.33
3.62	15
3.63	14.53
3.64	12.67
3.65	14.07
3.66	14.67
3.67	15.33
3.68	15.4
3.69	14.6
3.7	15.67
3.71	15
3.72	14.53
3.73	14.27
3.74	14.13
3.75	13
3.76	14
3.77	12.4
3.78	11.07
3.79	12.4
3.8	12.87
3.81	12
3.82	13.07
3.83	11.67
3.84	11.07
3.85	11.8
3.86	12.93
3.87	14.8
3.88	11.73
3.89	10
3.9	11.53
3.91	10.4
3.92	12.2
3.93	12.53
3.94	12.4
3.95	11.07
3.96	11.93
3.97	10.07
3.98	10.2
3.99	10.47
4	11.6
4.01	9.6
4.02	10.07
4.03	9.333
4.04	10.87
4.05	11.2
4.06	12
4.07	10.07
4.08	10.93
4.09	10.07
4.1	10.93
4.11	10.13
4.12	9.2
4.13	10.6
4.14	10.73
4.15	10.2
4.16	12
4.17	10.4
4.18	9.6
4.19	11
4.2	10.67
4.21	11.27
4.22	11.47
4.23	10.67
4.24	13
4.25	8.933
4.26	10.6
4.27	10
4.28	10.07
4.29	9.267
4.3	10.53
4.31	10.4
4.32	10.53
4.33	8.933
4.34	9.333
4.35	9.333
4.36	9.4
4.37	11.13
4.38	9.467
4.39	9.2
4.4	9.667
4.41	10.13
4.42	10.13
4.43	9.8
4.44	9.467
4.45	10
4.46	10.8
4.47	8.933
4.48	10.33
4.49	10.4
4.5	8.333
4.51	9.733
4.52	9.133
4.53	9.2
4.54	10.33
4.55	9.733
4.56	8.533
4.57	9.667
4.58	8.467
4.59	10.6
4.6	8.867
4.61	9.667
4.62	9
4.63	9.8
4.64	8.933
4.65	10.73
4.66	10.33
4.67	11.73
4.68	7.333
4.69	8.733
4.7	9.333
4.71	9.4
4.72	7.667
4.73	8.533
4.74	8.467
4.75	8.467
4.76	7.933
4.77	8.6
4.78	8.6
4.79	9.467
4.8	8.733
4.81	8
4.82	8.4
4.83	7.867
4.84	9.467
4.85	7
4.86	8.667
4.87	8.867
4.88	8.267
4.89	7.333
4.9	8
4.91	9.267
4.92	7.6
4.93	8.8
4.94	8.133
4.95	8.133
4.96	8.467
4.97	8.133
4.98	7.933
4.99	9.067

## Sheet: Table S2
Mass 121u anion raw data (Table S2)
X axis	Y axis
-0.61	0
-0.59	0
-0.57	0
-0.55	0
-0.53	0
-0.51	0
-0.49	0
-0.47	0
-0.45	0.05
-0.43	0
-0.41	0
-0.39	0
-0.37	0
-0.35	0.05
-0.33	0
-0.31	0
-0.29	0
-0.27	0
-0.25	0
-0.23	0.05
-0.21	0
-0.19	0
-0.17	0.05
-0.15	0
-0.13	0
-0.11	0
-0.09	0
-0.07	0.05
-0.05	0
-0.03	0
-0.01	0
0.01	0
0.03	0
0.05	0.05
0.07	0
0.09	0
0.11	0
0.13	0
0.15	0.1
0.17	0.05
0.19	0
0.21	0.05
0.23	0
0.25	0
0.27	0.05
0.29	0.05
0.31	0.1
0.33	0.05
0.35	0.05
0.37	0.1
0.39	0.1
0.41	0.1
0.43	0.1
0.45	0.1
0.47	0.1
0.49	0.1
0.51	0.15
0.53	0.15
0.55	0.1
0.57	0.05
0.59	0.1
0.61	0.1
0.63	0.15
0.65	0.05
0.67	0.25
0.69	0.4
0.71	0.45
0.73	0.2
0.75	0.4
0.77	0.15
0.79	0.35
0.81	0.35
0.83	0.5
0.85	0.45
0.87	0.5
0.89	0.5
0.91	0.6
0.93	0.65
0.95	0.45
0.97	0.9
0.99	1.05
1.01	0.85
1.03	0.9
1.05	1.15
1.07	0.7
1.09	0.75
1.11	1
1.13	1.3
1.15	1.3
1.17	1.2
1.19	1.45
1.21	1.45
1.23	1.85
1.25	2.1
1.27	1.6
1.29	2.15
1.31	2.65
1.33	2.15
1.35	2.75
1.37	2.8
1.39	3.3
1.41	3.55
1.43	3.6
1.45	3.65
1.47	4.1
1.49	3.95
1.51	3.2
1.53	4.7
1.55	5.35
1.57	5.3
1.59	5.35
1.61	5.75
1.63	6.4
1.65	6.55
1.67	7.6
1.69	7.65
1.71	8.6
1.73	9.05
1.75	10.65
1.77	11.45
1.79	11.35
1.81	13.7
1.83	13.85
1.85	15.65
1.87	17.2
1.89	16.95
1.91	19.05
1.93	21.85
1.95	25
1.97	26.2
1.99	29.9
2.01	28.6
2.03	32.45
2.05	32.75
2.07	38.25
2.09	42.3
2.11	46.8
2.13	45.55
2.15	47.5
2.17	51.6
2.19	55.15
2.21	55.55
2.23	55.8
2.25	59.7
2.27	59.35
2.29	63.65
2.31	68
2.33	65.75
2.35	64.15
2.37	69.1
2.39	62.6
2.41	65.8
2.43	68.5
2.45	65.8
2.47	67.5
2.49	65.7
2.51	65.5
2.53	63.7
2.55	63.05
2.57	60.85
2.59	60.1
2.61	58.25
2.63	58.7
2.65	56.45
2.67	56.35
2.69	54.45
2.71	51.75
2.73	51.3
2.75	52.7
2.77	44.95
2.79	44.55
2.81	42.45
2.83	44.5
2.85	41.5
2.87	38.25
2.89	37.1
2.91	37.05
2.93	35.55
2.95	32.45
2.97	30.3
2.99	34
3.01	29.95
3.03	30.35
3.05	29.45
3.07	24.05
3.09	24.05
3.11	25.75
3.13	21.45
3.15	22.2
3.17	19.8
3.19	21.9
3.21	19.3
3.23	19.25
3.25	16.6
3.27	17.1
3.29	17
3.31	18.05
3.33	15.3
3.35	12.8
3.37	13.3
3.39	14.25
3.41	13.75
3.43	13.55
3.45	10.75
3.47	9.45
3.49	13.75
3.51	11.8
3.53	10.7
3.55	8.8
3.57	9.55
3.59	9.8
3.61	10.1
3.63	9.1
3.65	8.15
3.67	8.5
3.69	7.8
3.71	7.55
3.73	7.65
3.75	7.85
3.77	7.65
3.79	7.25
3.81	7.1
3.83	6.95
3.85	7.9
3.87	7.4
3.89	6.9
3.91	6.9
3.93	8.35
3.95	7.9
3.97	7.55
3.99	8.25
4.01	6.95
4.03	7.85
4.05	9
4.07	8
4.09	8.7
4.11	9.05
4.13	9.85
4.15	12.2
4.17	11.05
4.19	10.8
4.21	12.5
4.23	12.1
4.25	13.8
4.27	12.8
4.29	13.6
4.31	11.65
4.33	15.4
4.35	15.75
4.37	16.55
4.39	14.85
4.41	16.95
4.43	15.65
4.45	16.85
4.47	16.1
4.49	16.1
4.51	14.6
4.53	14.5
4.55	16
4.57	15.85
4.59	14.25
4.61	13.8
4.63	14.45
4.65	14.55
4.67	12.6
4.69	14.5
4.71	13.7
4.73	12.3
4.75	12
4.77	10.75
4.79	10.55
4.81	11.2
4.83	9.4
4.85	9.75
4.87	8.7
4.89	8.55
4.91	6.9
4.93	8.1
4.95	6.7
4.97	6.2
4.99	6.65
5.01	5.65
5.03	5.45
5.05	4.95
5.07	5.3
5.09	5.35
5.11	4.25
5.13	5.3
5.15	4.7
5.17	4.2
5.19	4.1
5.21	3.85
5.23	4.15
5.25	3.2
5.27	3
5.29	2.65
5.31	3.45
5.33	3.65
5.35	2.65
5.37	2.1
5.39	2.45
5.41	2.55
5.43	3.1
5.45	2.35
5.47	2.4
5.49	2.3
5.51	2.2
5.53	1.85
5.55	1.85
5.57	1.7
5.59	2.5
5.61	2.15
5.63	2.7
5.65	2.7
5.67	2.7
5.69	2.5
5.71	2.75
5.73	1.95
5.75	3.1
5.77	2.5
5.79	3.4
5.81	2.45
5.83	3.05
5.85	3.1
5.87	2.9
5.89	1.8
5.91	3.6
5.93	2.95
5.95	3.3
5.97	3.75
5.99	4.1
6.01	3.65
6.03	4.3
6.05	4.5
6.07	4.15
6.09	4.15
6.11	4.4
6.13	4.8
6.15	5.8
6.17	5.45
6.19	5.25
6.21	5.1
6.23	6.55
6.25	6.25
6.27	5.7
6.29	6.3
6.31	6.7
6.33	8.9
6.35	6.85
6.37	6.7
6.39	6.65
6.41	6.8
6.43	7.45
6.45	8.5
6.47	5.9
6.49	8.05
6.51	7.3
6.53	7.35
6.55	7.8
6.57	8.05
6.59	7.05
6.61	8.25
6.63	8.95
6.65	7.4
6.67	7.4
6.69	8.9
6.71	7.55
6.73	8.3
6.75	8.7
6.77	6.7
6.79	7.9
6.81	8.3
6.83	7.95
6.85	8.45
6.87	7.8
6.89	8.05
6.91	8
6.93	6.85
6.95	7.45
6.97	8.85
6.99	6.75
7.01	7.25
7.03	5.95
7.05	7.1
7.07	8
7.09	6.75
7.11	7
7.13	5.9
7.15	5.7
7.17	4.8
7.19	5.75
7.21	5.65
7.23	5.8
7.25	5.65
7.27	6.05
7.29	5.65
7.31	5.7
7.33	4.5
7.35	6.05
7.37	5.5
7.39	5.2
7.41	5
7.43	5.4
7.45	5.05
7.47	5.1
7.49	3.95
7.51	4.6
7.53	4.85
7.55	4.6
7.57	4.6
7.59	5.2
7.61	3.15
7.63	4.35
7.65	3.9
7.67	4.1
7.69	4
7.71	3.2
7.73	3.55
7.75	3.8
7.77	3.95
7.79	3.4
7.81	3.2
7.83	3.9
7.85	2.95
7.87	3.4
7.89	4.05
7.91	3.25
7.93	4.2
7.95	3.3
7.97	3.65
7.99	3.45
8.01	2.85
8.03	2.55
8.05	3.05
8.07	3.2
8.09	2.5
8.11	2.7
8.13	3
8.15	4.05
8.17	2.85
8.19	2.7
8.21	2.25
8.23	2.35
8.25	3.2
8.27	2.5
8.29	2.8
8.31	2.65
8.33	2.8
8.35	2.15
8.37	2.4
8.39	2.9
8.41	3.05
8.43	2.15
8.45	2
8.47	2.35
8.49	2.55
8.51	2.95
8.53	2.7
8.55	2.3
8.57	2.6
8.59	2.1
8.61	1.9
8.63	2.65
8.65	2.05
8.67	1.9
8.69	2.65
8.71	2.05
8.73	2.55
8.75	3.25
8.77	2
8.79	2.6
8.81	2.45
8.83	2
8.85	1.95
8.87	2.1
8.89	2.55
8.91	2.1
8.93	2.5
8.95	2.3
8.97	1.85
8.99	2.5
9.01	1.8
9.03	2.75
9.05	2
9.07	1.7
9.09	2.1
9.11	1.8
9.13	2.45
9.15	1.95
9.17	2.2
9.19	2
9.21	1.9
9.23	2.3
9.25	1.85
9.27	2.35
9.29	1.55
9.31	1.9
9.33	2.05
9.35	1.65
9.37	1.7
9.39	1.9
9.41	1.5
9.43	1.7
9.45	1.9
9.47	2.1
9.49	2.25
9.51	1.7
9.53	1.8
9.55	2.55
9.57	1.45
9.59	1.45
9.61	2.2
9.63	1.65
9.65	2
9.67	1.6
9.69	1.3
9.71	1.3
9.73	1.6
9.75	0.9
9.77	2.1
9.79	1.65
9.81	2.1
9.83	1.15
9.85	1.85
9.87	1.95
9.89	2.2
9.91	2.15
9.93	2.05
9.95	2.75
9.97	2.2
9.99	1.5

## Sheet: Table S3
Mass 93u anion raw data (Table S3)
X axis	Y axis
-0.59	0
-0.57	0
-0.55	0
-0.53	0
-0.51	0
-0.49	0.05
-0.47	0
-0.45	0
-0.43	0
-0.41	0
-0.39	0
-0.37	0
-0.35	0.1
-0.33	0
-0.31	0
-0.29	0
-0.27	0.05
-0.25	0.05
-0.23	0
-0.21	0
-0.19	0
-0.17	0
-0.15	0
-0.13	0
-0.11	0
-0.09	0
-0.07	0
-0.05	0
-0.03	0
-0.01	0
0.01	0
0.03	0
0.05	0
0.07	0
0.09	0.05
0.11	0
0.13	0
0.15	0
0.17	0
0.19	0
0.21	0
0.23	0.05
0.25	0
0.27	0
0.29	0
0.31	0
0.33	0
0.35	0
0.37	0
0.39	0
0.41	0.05
0.43	0
0.45	0
0.47	0.1
0.49	0
0.51	0
0.53	0
0.55	0
0.57	0.05
0.59	0
0.61	0
0.63	0.05
0.65	0
0.67	0.15
0.69	0.05
0.71	0
0.73	0.05
0.75	0.05
0.77	0
0.79	0
0.81	0
0.83	0.05
0.85	0
0.87	0
0.89	0.05
0.91	0
0.93	0
0.95	0.05
0.97	0.05
0.99	0
1.01	0.05
1.03	0
1.05	0
1.07	0.05
1.09	0
1.11	0
1.13	0
1.15	0
1.17	0.05
1.19	0
1.21	0
1.23	0.05
1.25	0
1.27	0.1
1.29	0.05
1.31	0.15
1.33	0
1.35	0
1.37	0
1.39	0.1
1.41	0
1.43	0.05
1.45	0
1.47	0
1.49	0
1.51	0.05
1.53	0.05
1.55	0.1
1.57	0
1.59	0.15
1.61	0
1.63	0
1.65	0
1.67	0.05
1.69	0
1.71	0.05
1.73	0.1
1.75	0
1.77	0.15
1.79	0.05
1.81	0.05
1.83	0.05
1.85	0.15
1.87	0.1
1.89	0.05
1.91	0.1
1.93	0.15
1.95	0.2
1.97	0
1.99	0.05
2.01	0
2.03	0
2.05	0
2.07	0.15
2.09	0.45
2.11	0.05
2.13	0.15
2.15	0.25
2.17	0.15
2.19	0
2.21	0.15
2.23	0.15
2.25	0.1
2.27	0
2.29	0.3
2.31	0.05
2.33	0.1
2.35	0.2
2.37	0.3
2.39	0.05
2.41	0.1
2.43	0.1
2.45	0.35
2.47	0
2.49	0.1
2.51	0.15
2.53	0.15
2.55	0.05
2.57	0.1
2.59	0.15
2.61	0.05
2.63	0.1
2.65	0.1
2.67	0.15
2.69	0.1
2.71	0.1
2.73	0.15
2.75	0.15
2.77	0.2
2.79	0.2
2.81	0.2
2.83	0.2
2.85	0.25
2.87	0.1
2.89	0.1
2.91	0.45
2.93	0.1
2.95	0.2
2.97	0.15
2.99	0.15
3.01	0.35
3.03	0.05
3.05	0.3
3.07	0.1
3.09	0.05
3.11	0.2
3.13	0.2
3.15	0.15
3.17	0.1
3.19	0.15
3.21	0.35
3.23	0
3.25	0.45
3.27	0.15
3.29	0.35
3.31	0.05
3.33	0.2
3.35	0.3
3.37	0.05
3.39	0.25
3.41	0.25
3.43	0.3
3.45	0.2
3.47	0.2
3.49	0.15
3.51	0.35
3.53	0.05
3.55	0.25
3.57	0.2
3.59	0.4
3.61	0.05
3.63	0.4
3.65	0.3
3.67	0.4
3.69	0.15
3.71	0.15
3.73	0.2
3.75	0.15
3.77	0.2
3.79	0.35
3.81	0.6
3.83	0.3
3.85	0.4
3.87	0.25
3.89	0.35
3.91	0.55
3.93	0.25
3.95	0.35
3.97	0.25
3.99	0.45
4.01	0.45
4.03	0.3
4.05	0.45
4.07	0.65
4.09	0.65
4.11	0.45
4.13	1.2
4.15	0.6
4.17	0.55
4.19	0.9
4.21	0.65
4.23	1.05
4.25	0.75
4.27	0.8
4.29	1
4.31	1
4.33	1
4.35	1.35
4.37	1.35
4.39	1.45
4.41	1.5
4.43	1.85
4.45	2.65
4.47	2.35
4.49	2
4.51	3.45
4.53	3.3
4.55	4.35
4.57	4.9
4.59	5.35
4.61	6
4.63	7.4
4.65	7.65
4.67	9
4.69	10.45
4.71	10.05
4.73	11.45
4.75	13.4
4.77	13.7
4.79	14.65
4.81	14.95
4.83	14.9
4.85	17
4.87	17.2
4.89	18.15
4.91	18.9
4.93	20.9
4.95	21.5
4.97	21.3
4.99	21.5
5.01	25.15
5.03	23.2
5.05	24.6
5.07	26.5
5.09	26.1
5.11	24.05
5.13	25.45
5.15	25.85
5.17	25.3
5.19	26.7
5.21	24.05
5.23	26
5.25	26
5.27	25.2
5.29	26.15
5.31	25
5.33	23
5.35	23.25
5.37	24.65
5.39	22.5
5.41	23.3
5.43	21.55
5.45	24.1
5.47	21.4
5.49	21.15
5.51	19.15
5.53	20.5
5.55	17.95
5.57	19.25
5.59	18.55
5.61	17.9
5.63	16.25
5.65	17.3
5.67	14.5
5.69	15
5.71	14.25
5.73	14.3
5.75	11.9
5.77	13.1
5.79	12
5.81	12.4
5.83	12.75
5.85	11.4
5.87	10.45
5.89	11.3
5.91	10.25
5.93	12.2
5.95	8.9
5.97	8.75
5.99	10.45
6.01	7.9
6.03	9.05
6.05	7.75
6.07	8.6
6.09	7.15
6.11	7.85
6.13	7.8
6.15	7.6
6.17	6.95
6.19	6.05
6.21	7.2
6.23	7.1
6.25	6.5
6.27	6.05
6.29	5.8
6.31	6.45
6.33	6.6
6.35	5.4
6.37	5.45
6.39	6.5
6.41	6.3
6.43	6.9
6.45	5.2
6.47	5.3
6.49	5.3
6.51	4.85
6.53	5.6
6.55	6.4
6.57	5.7
6.59	5.35
6.61	5.2
6.63	5.7
6.65	4.75
6.67	4.95
6.69	4.65
6.71	6.05
6.73	5.55
6.75	5.85
6.77	4.75
6.79	5.4
6.81	5.25
6.83	5.3
6.85	5.1
6.87	5.75
6.89	5.5
6.91	5.65
6.93	5.45
6.95	5.7
6.97	7
6.99	5.3
7.01	5.1
7.03	6.25
7.05	6.65
7.07	5.5
7.09	6.15
7.11	6.85
7.13	5.95
7.15	6.4
7.17	6.45
7.19	5.95
7.21	6.75
7.23	5.85
7.25	7.2
7.27	7.3
7.29	6.1
7.31	6.35
7.33	6.5
7.35	4.95
7.37	6.2
7.39	6.5
7.41	5.8
7.43	5.9
7.45	7
7.47	5.95
7.49	5.25
7.51	5.85
7.53	6.95
7.55	5.9
7.57	6
7.59	5.7
7.61	6.05
7.63	6.1
7.65	5.4
7.67	5.55
7.69	6.1
7.71	4.05
7.73	5.75
7.75	4.95
7.77	5.75
7.79	4.7
7.81	5.25
7.83	4.95
7.85	4.4
7.87	4.25
7.89	4.15
7.91	4.7
7.93	5.6
7.95	4.95
7.97	4.6
7.99	3.7
8.01	3.85
8.03	3.4
8.05	4.4
8.07	4.15
8.09	3.25
8.11	4.1
8.13	4
8.15	4
8.17	4
8.19	3.75
8.21	2.85
8.23	3.2
8.25	3.5
8.27	2.7
8.29	2.6
8.31	2.7
8.33	2.6
8.35	2.95
8.37	2.95
8.39	2.5
8.41	3.05
8.43	2.15
8.45	3.4
8.47	2.6
8.49	2.65
8.51	3.1
8.53	2.1
8.55	2.6
8.57	2.35
8.59	2.45
8.61	2.65
8.63	2
8.65	1.6
8.67	2.15
8.69	2.5
8.71	2.95
8.73	1.95
8.75	2.4
8.77	2.35
8.79	2.25
8.81	1.65
8.83	3.1
8.85	2
8.87	2.35
8.89	1.75
8.91	1.7
8.93	1.95
8.95	2.3
8.97	1.6
8.99	2.05
9.01	2.05
9.03	1.6
9.05	2.5
9.07	2.1
9.09	1.85
9.11	1.2
9.13	1.8
9.15	1.45
9.17	1.95
9.19	1.6
9.21	1.95
9.23	1.5
9.25	2.15
9.27	1.9
9.29	2.1
9.31	1.9
9.33	1.7
9.35	1.55
9.37	1.95
9.39	1.6
9.41	1.05
9.43	1.9
9.45	1.65
9.47	1.35
9.49	1.4
9.51	1.35
9.53	2
9.55	1.1
9.57	1.45
9.59	1.3
9.61	1.35
9.63	1.6
9.65	1.4
9.67	1.3
9.69	1.9
9.71	1.15
9.73	1.95
9.75	0.6
9.77	1.55
9.79	1
9.81	1.05
9.83	1.3
9.85	1.25
9.87	1.4
9.89	1.15
9.91	0.65
9.93	1.1
9.95	1.15
9.97	0.9
9.99	0.7
10.01	0.9
10.03	1.3
10.05	1
10.07	1.1
10.09	0.8
10.11	0.6
10.13	1.05
10.15	0.85
10.17	0.8
10.19	1
10.21	1.05
10.23	0.75
10.25	0.85
10.27	0.6
10.29	0.75
10.31	0.85
10.33	0.95
10.35	1.15
10.37	0.85
10.39	0.6
10.41	0.7
10.43	0.9
10.45	1
10.47	0.9
10.49	0.65
10.51	0.9
10.53	0.7
10.55	0.7
10.57	0.6
10.59	0.45
10.61	0.7
10.63	0.5
10.65	0.5
10.67	0.9
10.69	0.75
10.71	0.65
10.73	0.8
10.75	0.5
10.77	0.75
10.79	0.95
10.81	1.2
10.83	0.7
10.85	0.6
10.87	0.6
10.89	0.6
10.91	0.4
10.93	0.25
10.95	0.8
10.97	0.55
10.99	1
11.01	0.8
11.03	0.4
11.05	0.45
11.07	0.4
11.09	0.5
11.11	0.65
11.13	0.25
11.15	0.35
11.17	0.75
11.19	0.45
11.21	0.65
11.23	0.4
11.25	0.7
11.27	0.3
11.29	0.5
11.31	0.6
11.33	0.55
11.35	0.35
11.37	0.75
11.39	0.5
11.41	0.6
11.43	0.6
11.45	0.65
11.47	0.3
11.49	0.65
11.51	0.45
11.53	0.55
11.55	0.45
11.57	0.35
11.59	0.5
11.61	0.5
11.63	0.6
11.65	0.25
11.67	0.55
11.69	0.4
11.71	0.55
11.73	0.6
11.75	0.65
11.77	0.15
11.79	0.55
11.81	0.4
11.83	0.6
11.85	0.45
11.87	0.3
11.89	0.7
11.91	0.15
11.93	0.2
11.95	0.3
11.97	0.4
11.99	0.2

## Sheet: Table S4
Mass 65u anion raw data (Table S4)
X axis	Y axis
-0.61	0.05
-0.59	0
-0.57	0
-0.55	0
-0.53	0
-0.51	0
-0.49	0
-0.47	0
-0.45	0
-0.43	0
-0.41	0.05
-0.39	0
-0.37	0
-0.35	0
-0.33	0
-0.31	0
-0.29	0
-0.27	0
-0.25	0
-0.23	0
-0.21	0.05
-0.19	0
-0.17	0.15
-0.15	0
-0.13	0
-0.11	0
-0.09	0
-0.07	0
-0.05	0
-0.03	0.05
-0.01	0
0.01	0
0.03	0
0.05	0.05
0.07	0
0.09	0.05
0.11	0
0.13	0
0.15	0
0.17	0
0.19	0
0.21	0
0.23	0
0.25	0
0.27	0
0.29	0
0.31	0
0.33	0
0.35	0
0.37	0
0.39	0
0.41	0
0.43	0
0.45	0
0.47	0
0.49	0
0.51	0.05
0.53	0
0.55	0
0.57	0
0.59	0.1
0.61	0.15
0.63	0
0.65	0
0.67	0
0.69	0
0.71	0
0.73	0
0.75	0
0.77	0
0.79	0
0.81	0
0.83	0
0.85	0
0.87	0
0.89	0
0.91	0
0.93	0
0.95	0
0.97	0
0.99	0
1.01	0
1.03	0.05
1.05	0
1.07	0.1
1.09	0
1.11	0
1.13	0
1.15	0
1.17	0
1.19	0.05
1.21	0
1.23	0
1.25	0.05
1.27	0
1.29	0
1.31	0
1.33	0
1.35	0
1.37	0
1.39	0
1.41	0
1.43	0.05
1.45	0
1.47	0
1.49	0
1.51	0
1.53	0
1.55	0
1.57	0.05
1.59	0
1.61	0.05
1.63	0
1.65	0
1.67	0
1.69	0
1.71	0
1.73	0
1.75	0.05
1.77	0
1.79	0
1.81	0
1.83	0
1.85	0
1.87	0
1.89	0
1.91	0
1.93	0.05
1.95	0
1.97	0.05
1.99	0
2.01	0
2.03	0
2.05	0.1
2.07	0
2.09	0.05
2.11	0.05
2.13	0
2.15	0
2.17	0
2.19	0
2.21	0
2.23	0
2.25	0
2.27	0.05
2.29	0
2.31	0.05
2.33	0
2.35	0.05
2.37	0
2.39	0
2.41	0
2.43	0
2.45	0
2.47	0
2.49	0
2.51	0
2.53	0
2.55	0.05
2.57	0.05
2.59	0
2.61	0
2.63	0
2.65	0.05
2.67	0.05
2.69	0
2.71	0.1
2.73	0
2.75	0
2.77	0
2.79	0.1
2.81	0.1
2.83	0.05
2.85	0
2.87	0
2.89	0
2.91	0
2.93	0
2.95	0.1
2.97	0
2.99	0
3.01	0
3.03	0
3.05	0
3.07	0
3.09	0.05
3.11	0
3.13	0.05
3.15	0.05
3.17	0.05
3.19	0
3.21	0
3.23	0
3.25	0
3.27	0
3.29	0.05
3.31	0
3.33	0
3.35	0.05
3.37	0
3.39	0.05
3.41	0
3.43	0
3.45	0
3.47	0.05
3.49	0.05
3.51	0.05
3.53	0
3.55	0
3.57	0.1
3.59	0.05
3.61	0
3.63	0
3.65	0
3.67	0
3.69	0
3.71	0.05
3.73	0.05
3.75	0
3.77	0
3.79	0
3.81	0.1
3.83	0
3.85	0.15
3.87	0
3.89	0.05
3.91	0
3.93	0
3.95	0.05
3.97	0
3.99	0
4.01	0
4.03	0.1
4.05	0
4.07	0
4.09	0
4.11	0.05
4.13	0
4.15	0.05
4.17	0
4.19	0
4.21	0
4.23	0
4.25	0
4.27	0
4.29	0
4.31	0
4.33	0.1
4.35	0.1
4.37	0.05
4.39	0
4.41	0
4.43	0
4.45	0
4.47	0.05
4.49	0.05
4.51	0.1
4.53	0.1
4.55	0.15
4.57	0.1
4.59	0.05
4.61	0
4.63	0
4.65	0.1
4.67	0.1
4.69	0
4.71	0.1
4.73	0
4.75	0.1
4.77	0
4.79	0
4.81	0.1
4.83	0
4.85	0.05
4.87	0
4.89	0.15
4.91	0
4.93	0
4.95	0.25
4.97	0.05
4.99	0.1
5.01	0
5.03	0
5.05	0.1
5.07	0.15
5.09	0.05
5.11	0.1
5.13	0.25
5.15	0.15
5.17	0.1
5.19	0.15
5.21	0.15
5.23	0
5.25	0.1
5.27	0.15
5.29	0.3
5.31	0.2
5.33	0.15
5.35	0.25
5.37	0.1
5.39	0.2
5.41	0.05
5.43	0.25
5.45	0.05
5.47	0.1
5.49	0
5.51	0.3
5.53	0.1
5.55	0.1
5.57	0.4
5.59	0.15
5.61	0.05
5.63	0.25
5.65	0.2
5.67	0.2
5.69	0.35
5.71	0.25
5.73	0.3
5.75	0.45
5.77	0.3
5.79	0.3
5.81	0.3
5.83	0.5
5.85	0.3
5.87	0.4
5.89	0.45
5.91	0.75
5.93	0.25
5.95	0.4
5.97	0.4
5.99	0.35
6.01	0.65
6.03	0.6
6.05	0.45
6.07	0.55
6.09	0.5
6.11	0.7
6.13	0.7
6.15	0.8
6.17	0.35
6.19	0.7
6.21	0.4
6.23	0.8
6.25	1.15
6.27	0.75
6.29	0.9
6.31	0.8
6.33	0.6
6.35	1.25
6.37	0.8
6.39	1.4
6.41	1
6.43	0.75
6.45	1.1
6.47	1.05
6.49	1.15
6.51	1.15
6.53	1.25
6.55	1.3
6.57	0.55
6.59	1.35
6.61	1.3
6.63	1.55
6.65	1.4
6.67	2.1
6.69	1.85
6.71	1.3
6.73	2
6.75	1.8
6.77	1.8
6.79	1.6
6.81	1.4
6.83	1.65
6.85	1.55
6.87	2.15
6.89	1.75
6.91	1.5
6.93	2.15
6.95	1.85
6.97	2.4
6.99	2.3
7.01	2.05
7.03	2.3
7.05	2
7.07	1.9
7.09	2.9
7.11	1.95
7.13	2.3
7.15	2.95
7.17	1.75
7.19	2.95
7.21	2.65
7.23	2.9
7.25	2.05
7.27	1.95
7.29	3.1
7.31	3.25
7.33	2.6
7.35	3.5
7.37	2.3
7.39	3.25
7.41	2.45
7.43	2.65
7.45	2.4
7.47	2.45
7.49	3.1
7.51	2.6
7.53	2.95
7.55	2.5
7.57	2.4
7.59	2.45
7.61	1.85
7.63	2.15
7.65	2.3
7.67	2.25
7.69	1.95
7.71	2
7.73	2.2
7.75	2.55
7.77	2.6
7.79	2.45
7.81	2.35
7.83	2.05
7.85	2
7.87	2.85
7.89	2.2
7.91	1.55
7.93	2.3
7.95	2.2
7.97	1.8
7.99	2.85
8.01	2.05
8.03	1.7
8.05	1.8
8.07	2.05
8.09	2.35
8.11	1.5
8.13	1.95
8.15	1.3
8.17	1.85
8.19	1.75
8.21	1.9
8.23	1.65
8.25	1.55
8.27	1.9
8.29	1.8
8.31	1.4
8.33	1.75
8.35	1.15
8.37	1.65
8.39	1.2
8.41	1.55
8.43	1.6
8.45	0.9
8.47	1.25
8.49	1.45
8.51	0.95
8.53	0.7
8.55	0.95
8.57	1.2
8.59	1.25
8.61	0.9
8.63	1
8.65	1.5
8.67	1.05
8.69	0.75
8.71	1.3
8.73	0.75
8.75	1.3
8.77	0.85
8.79	0.5
8.81	1.15
8.83	1.45
8.85	1
8.87	0.85
8.89	0.8
8.91	0.65
8.93	0.7
8.95	0.45
8.97	0.5
8.99	0.6
9.01	0.9
9.03	0.65
9.05	0.65
9.07	0.85
9.09	0.6
9.11	0.75
9.13	0.7
9.15	0.75
9.17	0.55
9.19	0.8
9.21	0.3
9.23	0.5
9.25	0.7
9.27	0.5
9.29	0.75
9.31	0.6
9.33	0.4
9.35	0.5
9.37	0.9
9.39	0.35
9.41	0.55
9.43	0.5
9.45	0.25
9.47	0.6
9.49	0.35
9.51	0.5
9.53	0.3
9.55	0.6
9.57	0.45
9.59	0.6
9.61	0.4
9.63	0.3
9.65	0.65
9.67	0.35
9.69	0.65
9.71	0.3
9.73	0.55
9.75	0.5
9.77	0.2
9.79	0.7
9.81	0.3
9.83	0.4
9.85	0.35
9.87	0.45
9.89	0.2
9.91	0.2
9.93	0.4
9.95	0.3
9.97	0.35
9.99	0.45
10.01	0.4
10.03	0.7
10.05	0.8
10.07	0.55
10.09	0.5
10.11	0.35
10.13	0.7
10.15	0.45
10.17	0.55
10.19	0.5
10.21	0.4
10.23	0.3
10.25	0.45
10.27	0.65
10.29	0.1
10.31	0.35
10.33	0.35
10.35	0.2
10.37	0.15
10.39	0.2
10.41	0.35
10.43	0.4
10.45	0.4
10.47	0.45
10.49	0.3
10.51	0.3
10.53	0.4
10.55	0.3
10.57	0.2
10.59	0.25
10.61	0.2
10.63	0.15
10.65	0.25
10.67	0.2
10.69	0.25
10.71	0.3
10.73	0.25
10.75	0.4
10.77	0.15
10.79	0.1
10.81	0.1
10.83	0.2
10.85	0.35
10.87	0.1
10.89	0.35
10.91	0.2
10.93	0.55
10.95	0.25
10.97	0.2
10.99	0.05
11.01	0.1
11.03	0.25
11.05	0.2
11.07	0.35
11.09	0.2
11.11	0.1
11.13	0.3
11.15	0.2
11.17	0.2
11.19	0.35
11.21	0.2
11.23	0.2
11.25	0.1
11.27	0.05
11.29	0.2
11.31	0.15
11.33	0.15
11.35	0.2
11.37	0.1
11.39	0
11.41	0.2
11.43	0.1
11.45	0
11.47	0.15
11.49	0.3
11.51	0.1
11.53	0.2
11.55	0.15
11.57	0.1
11.59	0.25
11.61	0.05
11.63	0.25
11.65	0.1
11.67	0.2
11.69	0.1
11.71	0.2
11.73	0.1
11.75	0.25
11.77	0
11.79	0.1
11.81	0.2
11.83	0.05
11.85	0.05
11.87	0.2
11.89	0
11.91	0.1
11.93	0
11.95	0.1
11.97	0.2
11.99	0.05

## Sheet: Table S5
Mass 26u anion raw data (Table S5)
X axis	Y axis
-0.61	0
-0.59	0
-0.57	0
-0.55	0
-0.53	0
-0.51	0
-0.49	0
-0.47	0
-0.45	0
-0.43	0
-0.41	0
-0.39	0
-0.37	0
-0.35	0
-0.33	0
-0.31	0
-0.29	0
-0.27	0.06667
-0.25	0
-0.23	0
-0.21	0
-0.19	0
-0.17	0
-0.15	0
-0.13	0
-0.11	0.1333
-0.09	0
-0.07	0
-0.05	0
-0.03	0
-0.01	0
0.01	0
0.03	0
0.05	0
0.07	0
0.09	0
0.11	0
0.13	0
0.15	0.06667
0.17	0
0.19	0
0.21	0
0.23	0
0.25	0
0.27	0
0.29	0
0.31	0
0.33	0
0.35	0
0.37	0
0.39	0
0.41	0
0.43	0.1333
0.45	0
0.47	0.06667
0.49	0
0.51	0
0.53	0
0.55	0.2667
0.57	0
0.59	0
0.61	0.2
0.63	0.06667
0.65	0.1333
0.67	0
0.69	0.06667
0.71	0
0.73	0.2
0.75	0.1333
0.77	0.2667
0.79	0.1333
0.81	0.4
0.83	0.1333
0.85	0
0.87	0
0.89	0.1333
0.91	0.2
0.93	0.2
0.95	0.3333
0.97	0.1333
0.99	0.06667
1.01	0
1.03	0
1.05	0.06667
1.07	0.2667
1.09	0.7333
1.11	0.2
1.13	0.2
1.15	0.2
1.17	0.2667
1.19	0.1333
1.21	0.3333
1.23	0.06667
1.25	0.3333
1.27	0.1333
1.29	0.2667
1.31	0.2
1.33	0.2667
1.35	0.06667
1.37	0.1333
1.39	0
1.41	0.2667
1.43	0.1333
1.45	0.1333
1.47	0.2
1.49	0.2
1.51	0.1333
1.53	0.1333
1.55	0.1333
1.57	0.3333
1.59	0.2
1.61	0.1333
1.63	0.2667
1.65	0.1333
1.67	0.2667
1.69	0.2667
1.71	0.06667
1.73	0.2
1.75	0.2667
1.77	0.06667
1.79	0
1.81	0.3333
1.83	0.2667
1.85	0.06667
1.87	0.4
1.89	0.4
1.91	0.2667
1.93	0.5333
1.95	0.2
1.97	0.06667
1.99	0.4
2.01	0.4
2.03	0.2
2.05	0.2667
2.07	0.4
2.09	0.06667
2.11	0.1333
2.13	0.2
2.15	0.2
2.17	0.1333
2.19	0.06667
2.21	0.06667
2.23	0.1333
2.25	0.1333
2.27	0.2667
2.29	0.2
2.31	0.06667
2.33	0.5333
2.35	0.2667
2.37	0.06667
2.39	0.2667
2.41	0.3333
2.43	0.4667
2.45	0.1333
2.47	0.1333
2.49	0.2667
2.51	0.2
2.53	0.1333
2.55	0.3333
2.57	0.3333
2.59	0.2
2.61	0.2667
2.63	0.2
2.65	0.4
2.67	0
2.69	0.2
2.71	0.4
2.73	0.2
2.75	0
2.77	0.2667
2.79	0.06667
2.81	0.4667
2.83	0.1333
2.85	0
2.87	0.6
2.89	0.4667
2.91	0.2
2.93	0.2667
2.95	0.1333
2.97	0.2
2.99	0.06667
3.01	0.5333
3.03	0.1333
3.05	0.2667
3.07	0.1333
3.09	0.2
3.11	0.1333
3.13	0.5333
3.15	0.06667
3.17	0.1333
3.19	0.2
3.21	0.1333
3.23	0.2
3.25	0.2
3.27	0.4
3.29	0.2667
3.31	0.06667
3.33	0.2667
3.35	0.2
3.37	0.1333
3.39	0.2
3.41	0.06667
3.43	0.6667
3.45	0.3333
3.47	0.06667
3.49	0.2667
3.51	0.2
3.53	0.06667
3.55	0.4667
3.57	0.2
3.59	0.06667
3.61	0.4
3.63	0.1333
3.65	0.06667
3.67	0
3.69	0.3333
3.71	0.2667
3.73	0.06667
3.75	0.5333
3.77	0.06667
3.79	0.1333
3.81	0.1333
3.83	0.2667
3.85	0.1333
3.87	0.06667
3.89	0.06667
3.91	0.1333
3.93	0.2
3.95	0.5333
3.97	0
3.99	0.4
4.01	0.5333
4.03	0
4.05	0.2
4.07	0.5333
4.09	0.3333
4.11	0.2667
4.13	0.1333
4.15	0.06667
4.17	0.2667
4.19	0
4.21	0.06667
4.23	0.06667
4.25	0.1333
4.27	0.06667
4.29	0.2
4.31	0.06667
4.33	0.2
4.35	0.2667
4.37	0.3333
4.39	0
4.41	0.1333
4.43	0.2
4.45	0.2
4.47	0.1333
4.49	0.6
4.51	0.2667
4.53	0.1333
4.55	0
4.57	0.2
4.59	0.2667
4.61	0.4667
4.63	0.2667
4.65	0
4.67	0
4.69	0.1333
4.71	0.2667
4.73	0.06667
4.75	0.1333
4.77	0.06667
4.79	0.2667
4.81	0.2
4.83	0
4.85	0.06667
4.87	0.2
4.89	0.1333
4.91	0.4
4.93	0.2667
4.95	0.2667
4.97	0.2
4.99	0
5.01	0.1333
5.03	0.2667
5.05	0.2667
5.07	0.2
5.09	0.2
5.11	0.2
5.13	0.1333
5.15	0
5.17	0.3333
5.19	0.1333
5.21	0.2667
5.23	0.06667
5.25	0
5.27	0.2
5.29	0.06667
5.31	0.4667
5.33	0.3333
5.35	0.2
5.37	0.2
5.39	0.4667
5.41	0.2667
5.43	0.3333
5.45	0.1333
5.47	0.3333
5.49	0.4667
5.51	0.1333
5.53	0.3333
5.55	0.3333
5.57	0.4
5.59	0.4667
5.61	0.06667
5.63	0.2667
5.65	0.1333
5.67	0.2
5.69	0.06667
5.71	0.4
5.73	0.4
5.75	0.2667
5.77	0.4
5.79	0.1333
5.81	0.3333
5.83	0.1333
5.85	0.3333
5.87	0.4
5.89	0.2667
5.91	0.3333
5.93	0.4
5.95	0.06667
5.97	0.3333
5.99	0.4
6.01	0.4667
6.03	0.06667
6.05	0.1333
6.07	0.4667
6.09	0.2
6.11	0.2
6.13	0.06667
6.15	0.06667
6.17	0.4
6.19	0.2667
6.21	0.2667
6.23	0.4667
6.25	0.3333
6.27	0.6667
6.29	0.5333
6.31	0.4
6.33	0.06667
6.35	0.2
6.37	0.3333
6.39	0.3333
6.41	0.2
6.43	0.4
6.45	0.4667
6.47	0.1333
6.49	0.4667
6.51	0.8
6.53	0.3333
6.55	0.1333
6.57	0.1333
6.59	0.5333
6.61	0.2
6.63	0.4667
6.65	0.4
6.67	0.3333
6.69	0.6
6.71	0.4667
6.73	0.2
6.75	0.4
6.77	0.3333
6.79	0.2
6.81	0.4
6.83	0.2
6.85	0.4667
6.87	0.3333
6.89	0.2
6.91	0.8667
6.93	1
6.95	0.4
6.97	0.4
6.99	0.4667
7.01	0.3333
7.03	0.7333
7.05	0.6
7.07	0.6667
7.09	0.4
7.11	0.8
7.13	0.7333
7.15	0.4667
7.17	0.7333
7.19	0.6
7.21	0.9333
7.23	0.6
7.25	0.6
7.27	0.6667
7.29	0.7333
7.31	0.8
7.33	0.8667
7.35	0.6667
7.37	1.133
7.39	0.6667
7.41	0.6667
7.43	0.6667
7.45	1.133
7.47	1
7.49	0.8667
7.51	1.267
7.53	0.8
7.55	1.333
7.57	0.8
7.59	1.067
7.61	1.333
7.63	1.4
7.65	1.133
7.67	1.6
7.69	1.333
7.71	1.4
7.73	1.667
7.75	1.2
7.77	1.267
7.79	1.133
7.81	1.867
7.83	1.133
7.85	1.533
7.87	1.133
7.89	1.467
7.91	1.6
7.93	1
7.95	0.8667
7.97	2.267
7.99	2.4
8.01	2.4
8.03	1
8.05	1.533
8.07	1.6
8.09	1.133
8.11	1.733
8.13	1.667
8.15	1.333
8.17	1.2
8.19	2.733
8.21	2.333
8.23	1.533
8.25	2.467
8.27	1.867
8.29	1.6
8.31	1.667
8.33	1.733
8.35	1.667
8.37	1.733
8.39	1.8
8.41	2.467
8.43	1.333
8.45	1.667
8.47	1.8
8.49	1.867
8.51	1.867
8.53	2
8.55	2.2
8.57	1.467
8.59	2.333
8.61	1.867
8.63	1.733
8.65	1.333
8.67	1.467
8.69	0.8667
8.71	1.8
8.73	2.4
8.75	1.667
8.77	1.6
8.79	1.733
8.81	0.8667
8.83	1.6
8.85	1.2
8.87	1.133
8.89	1.933
8.91	1.467
8.93	1.467
8.95	1.533
8.97	1.4
8.99	1.867
9.01	2.133
9.03	2
9.05	1.8
9.07	1.867
9.09	1.933
9.11	2.2
9.13	0.9333
9.15	1.067
9.17	1.8
9.19	1.267
9.21	0.8667
9.23	1.4
9.25	1.2
9.27	1.667
9.29	1.133
9.31	1.6
9.33	1.267
9.35	2.2
9.37	1
9.39	1.4
9.41	1.6
9.43	1.933
9.45	1.6
9.47	2
9.49	1.4
9.51	1.267
9.53	1.267
9.55	1.267
9.57	1.333
9.59	1.733
9.61	1.4
9.63	2
9.65	1.933
9.67	1.933
9.69	1.6
9.71	1.333
9.73	1.8
9.75	2.267
9.77	1.933
9.79	2
9.81	2.133
9.83	1.533
9.85	1.4
9.87	1.467
9.89	1.867
9.91	1.467
9.93	1.467
9.95	1.467
9.97	1.533
9.99	1.4
10.01	2
10.03	1.467
10.05	1.067
10.07	1.467
10.09	1.867
10.11	1.867
10.13	1.267
10.15	1.533
10.17	1.533
10.19	1
10.21	1.733
10.23	1.067
10.25	1.133
10.27	1.867
10.29	1.667
10.31	1.867
10.33	2
10.35	1.533
10.37	2.067
10.39	1.467
10.41	1.267
10.43	1.667
10.45	0.8
10.47	1.267
10.49	2.133
10.51	1.333
10.53	2.067
10.55	1.267
10.57	2
10.59	1.333
10.61	1.533
10.63	1.333
10.65	1.333
10.67	1.667
10.69	1.6
10.71	1.4
10.73	1.8
10.75	0.7333
10.77	1.133
10.79	1
10.81	1.8
10.83	0.8
10.85	1.067
10.87	1.267
10.89	1.067
10.91	0.9333
10.93	1.733
10.95	1.467
10.97	1.267
10.99	0.8667
11.01	0.8667
11.03	1.133
11.05	0.8
11.07	0.7333
11.09	1.2
11.11	1.067
11.13	0.9333
11.15	1.133
11.17	0.9333
11.19	0.6667
11.21	1.067
11.23	1.067
11.25	1
11.27	1.4
11.29	1.2
11.31	1.333
11.33	1.133
11.35	1.467
11.37	0.5333
11.39	0.8
11.41	0.6
11.43	1.133
11.45	0.5333
11.47	0.8
11.49	0.7333
11.51	0.5333
11.53	1.4
11.55	1.267
11.57	0.6
11.59	0.4667
11.61	0.6667
11.63	0.9333
11.65	0.7333
11.67	0.7333
11.69	0.7333
11.71	0.6667
11.73	0.6
11.75	1.067
11.77	1.067
11.79	0.8667
11.81	0.4
11.83	0.5333
11.85	0.7333
11.87	0.6667
11.89	1
11.91	0.6
11.93	0.6
11.95	1.2
11.97	0.6
11.99	0.6

## Sheet: Table S6
Mass 16u anion raw data (Table S6)
X axis	Y axis
-0.61	0
-0.59	0
-0.57	0
-0.55	0
-0.53	0
-0.51	0
-0.49	0
-0.47	0
-0.45	0
-0.43	0.2
-0.41	0
-0.39	0
-0.37	0
-0.35	0
-0.33	0
-0.31	0
-0.29	0
-0.27	0
-0.25	0.06667
-0.23	0
-0.21	0.06667
-0.19	0
-0.17	0.06667
-0.15	0
-0.13	0
-0.11	0
-0.09	0
-0.07	0
-0.05	0
-0.03	0
-0.01	0.06667
0.01	0
0.03	0
0.05	0
0.07	0
0.09	0
0.11	0
0.13	0
0.15	0
0.17	0
0.19	0
0.21	0.06667
0.23	0
0.25	0
0.27	0
0.29	0
0.31	0.06667
0.33	0.06667
0.35	0.06667
0.37	0
0.39	0
0.41	0
0.43	0.06667
0.45	0
0.47	0.06667
0.49	0
0.51	0
0.53	0
0.55	0
0.57	0
0.59	0.06667
0.61	0
0.63	0
0.65	0
0.67	0.1333
0.69	0.06667
0.71	0
0.73	0.2
0.75	0
0.77	0.06667
0.79	0
0.81	0
0.83	0.1333
0.85	0
0.87	0
0.89	0
0.91	0.06667
0.93	0.06667
0.95	0
0.97	0
0.99	0.06667
1.01	0
1.03	0
1.05	0
1.07	0
1.09	0
1.11	0
1.13	0.06667
1.15	0
1.17	0.06667
1.19	0
1.21	0
1.23	0
1.25	0
1.27	0.06667
1.29	0.2
1.31	0.2
1.33	0
1.35	0.1333
1.37	0
1.39	0
1.41	0.1333
1.43	0
1.45	0
1.47	0
1.49	0
1.51	0.06667
1.53	0
1.55	0.06667
1.57	0
1.59	0
1.61	0
1.63	0
1.65	0
1.67	0
1.69	0.06667
1.71	0
1.73	0
1.75	0
1.77	0
1.79	0
1.81	0
1.83	0
1.85	0
1.87	0.06667
1.89	0
1.91	0.06667
1.93	0
1.95	0
1.97	0.06667
1.99	0
2.01	0
2.03	0
2.05	0.06667
2.07	0
2.09	0.06667
2.11	0
2.13	0
2.15	0.06667
2.17	0
2.19	0
2.21	0
2.23	0
2.25	0
2.27	0
2.29	0
2.31	0.06667
2.33	0
2.35	0
2.37	0
2.39	0.1333
2.41	0.06667
2.43	0
2.45	0
2.47	0
2.49	0
2.51	0
2.53	0
2.55	0.1333
2.57	0
2.59	0
2.61	0
2.63	0
2.65	0.06667
2.67	0.06667
2.69	0.2667
2.71	0.06667
2.73	0.1333
2.75	0
2.77	0
2.79	0
2.81	0
2.83	0
2.85	0
2.87	0.06667
2.89	0
2.91	0.06667
2.93	0.06667
2.95	0
2.97	0.06667
2.99	0
3.01	0
3.03	0.06667
3.05	0
3.07	0
3.09	0
3.11	0
3.13	0.1333
3.15	0
3.17	0
3.19	0
3.21	0.06667
3.23	0
3.25	0
3.27	0.06667
3.29	0
3.31	0.06667
3.33	0.06667
3.35	0
3.37	0.06667
3.39	0
3.41	0
3.43	0
3.45	0
3.47	0
3.49	0.06667
3.51	0.06667
3.53	0
3.55	0
3.57	0.06667
3.59	0
3.61	0.1333
3.63	0
3.65	0.06667
3.67	0
3.69	0
3.71	0
3.73	0.06667
3.75	0
3.77	0
3.79	0.3333
3.81	0.06667
3.83	0
3.85	0
3.87	0
3.89	0.1333
3.91	0.1333
3.93	0.1333
3.95	0.1333
3.97	0
3.99	0.2
4.01	0.06667
4.03	0
4.05	0.06667
4.07	0
4.09	0
4.11	0.06667
4.13	0
4.15	0
4.17	0
4.19	0.06667
4.21	0.1333
4.23	0.1333
4.25	0
4.27	0
4.29	0
4.31	0
4.33	0.06667
4.35	0
4.37	0
4.39	0.06667
4.41	0.1333
4.43	0
4.45	0
4.47	0.06667
4.49	0.06667
4.51	0
4.53	0.06667
4.55	0.06667
4.57	0
4.59	0.06667
4.61	0.06667
4.63	0.06667
4.65	0
4.67	0
4.69	0.2
4.71	0.2
4.73	0.06667
4.75	0
4.77	0
4.79	0
4.81	0.06667
4.83	0
4.85	0.06667
4.87	0
4.89	0.06667
4.91	0
4.93	0.06667
4.95	0
4.97	0.06667
4.99	0.06667
5.01	0.06667
5.03	0.06667
5.05	0.06667
5.07	0
5.09	0
5.11	0.2
5.13	0.06667
5.15	0
5.17	0
5.19	0
5.21	0.1333
5.23	0
5.25	0
5.27	0
5.29	0.06667
5.31	0.06667
5.33	0.06667
5.35	0.06667
5.37	0.2
5.39	0
5.41	0.06667
5.43	0
5.45	0
5.47	0.06667
5.49	0.06667
5.51	0
5.53	0.06667
5.55	0.1333
5.57	0
5.59	0.2
5.61	0
5.63	0.1333
5.65	0.1333
5.67	0.1333
5.69	0.1333
5.71	0.06667
5.73	0
5.75	0.06667
5.77	0
5.79	0.06667
5.81	0.06667
5.83	0.06667
5.85	0
5.87	0
5.89	0.06667
5.91	0.06667
5.93	0.06667
5.95	0
5.97	0.1333
5.99	0.06667
6.01	0.3333
6.03	0.1333
6.05	0
6.07	0.06667
6.09	0.06667
6.11	0
6.13	0.2
6.15	0.06667
6.17	0.06667
6.19	0.2
6.21	0.06667
6.23	0.06667
6.25	0.06667
6.27	0.2
6.29	0.06667
6.31	0.06667
6.33	0
6.35	0.2
6.37	0.1333
6.39	0.06667
6.41	0.06667
6.43	0.06667
6.45	0.1333
6.47	0.4
6.49	0.06667
6.51	0
6.53	0.3333
6.55	0.06667
6.57	0.1333
6.59	0
6.61	0.06667
6.63	0.2
6.65	0.06667
6.67	0.06667
6.69	0.5333
6.71	0.2
6.73	0.1333
6.75	0.2
6.77	0.2667
6.79	0
6.81	0.4667
6.83	0.1333
6.85	0
6.87	0.2
6.89	0.2667
6.91	0.1333
6.93	0
6.95	0.2
6.97	0.2
6.99	0.1333
7.01	0.2667
7.03	0.1333
7.05	0.2667
7.07	0.2
7.09	0.06667
7.11	0
7.13	0.6667
7.15	0.2667
7.17	0
7.19	0.06667
7.21	0
7.23	0.1333
7.25	0.2
7.27	0.06667
7.29	0.1333
7.31	0.2
7.33	0.06667
7.35	0.1333
7.37	0.2667
7.39	0.1333
7.41	0.06667
7.43	0.2667
7.45	0.1333
7.47	0.2
7.49	0.2667
7.51	0.2667
7.53	0.2
7.55	0.2667
7.57	0.2
7.59	0.2667
7.61	0.1333
7.63	0.1333
7.65	0.1333
7.67	0
7.69	0
7.71	0
7.73	0.2
7.75	0.1333
7.77	0.2667
7.79	0.06667
7.81	0.1333
7.83	0.2667
7.85	0.3333
7.87	0.2
7.89	0.1333
7.91	0.2
7.93	0.2667
7.95	0
7.97	0.2
7.99	0.2
8.01	0.3333
8.03	0.1333
8.05	0.06667
8.07	0.2667
8.09	0.4
8.11	0.1333
8.13	0.2667
8.15	0.2
8.17	0.2667
8.19	0
8.21	0.2667
8.23	0.1333
8.25	0.3333
8.27	0.4
8.29	0.3333
8.31	0.4667
8.33	0.4
8.35	0.2
8.37	0.1333
8.39	0.6
8.41	0.1333
8.43	0.1333
8.45	0.2
8.47	0.4667
8.49	0.4
8.51	0.2
8.53	0.2667
8.55	0.2
8.57	0.6
8.59	0.3333
8.61	0.3333
8.63	0.6667
8.65	0.4667
8.67	0.4667
8.69	0.8
8.71	0.6
8.73	0.1333
8.75	0.3333
8.77	0.1333
8.79	0.6667
8.81	0.5333
8.83	0.4
8.85	0.8667
8.87	0.3333
8.89	1
8.91	0.2
8.93	0.6
8.95	0.4
8.97	0.2667
8.99	0.6
9.01	0.4667
9.03	0.4667
9.05	0.4
9.07	0.6
9.09	0.4667
9.11	1.067
9.13	0.5333
9.15	0.4
9.17	0.4667
9.19	0.8667
9.21	0.5333
9.23	0.6
9.25	1.067
9.27	0.7333
9.29	0.4667
9.31	0.3333
9.33	0.6667
9.35	0.6667
9.37	1.2
9.39	0.8
9.41	0.8
9.43	1.2
9.45	1
9.47	0.6667
9.49	0.6667
9.51	0.6
9.53	0.8
9.55	1.2
9.57	0.6
9.59	0.3333
9.61	0.5333
9.63	1
9.65	0.7333
9.67	0.6667
9.69	0.4
9.71	0.8667
9.73	1.133
9.75	0.5333
9.77	1
9.79	0.6
9.81	0.8667
9.83	1
9.85	1.133
9.87	0.7333
9.89	0.9333
9.91	0.9333
9.93	0.6667
9.95	0.7333
9.97	0.9333
9.99	1.067
10.01	1
10.03	0.9333
10.05	0.6
10.07	1.067
10.09	1.133
10.11	0.8667
10.13	0.8667
10.15	1.067
10.17	1.267
10.19	0.6667
10.21	0.6667
10.23	0.7333
10.25	0.3333
10.27	0.8667
10.29	0.8
10.31	1.2
10.33	1.133
10.35	0.6
10.37	0.9333
10.39	0.5333
10.41	0.5333
10.43	0.7333
10.45	0.6667
10.47	0.6667
10.49	0.8
10.51	0.8
10.53	0.9333
10.55	0.6
10.57	0.7333
10.59	0.8
10.61	0.8667
10.63	0.8
10.65	0.5333
10.67	0.6
10.69	0.6
10.71	0.6
10.73	0.9333
10.75	0.5333
10.77	0.5333
10.79	0.4
10.81	0.5333
10.83	0.7333
10.85	0.8667
10.87	0.4
10.89	0.4
10.91	0.6
10.93	0.6
10.95	0.8
10.97	0.3333
10.99	0.8
11.01	0.6667
11.03	0.6
11.05	0.4
11.07	0.6
11.09	0.7333
11.11	0.4667
11.13	0.6
11.15	0.4
11.17	0.3333
11.19	0.4
11.21	0.6
11.23	0.6
11.25	0.5333
11.27	0.5333
11.29	0.2
11.31	0.06667
11.33	0.1333
11.35	0.06667
11.37	0.2667
11.39	0.3333
11.41	0.3333
11.43	0.7333
11.45	0.2667
11.47	0.3333
11.49	0.4
11.51	0.4
11.53	0.1333
11.55	0.5333
11.57	0.1333
11.59	0.4667
11.61	0.4667
11.63	0.2
11.65	0.4667
11.67	0.1333
11.69	0.3333
11.71	0.4667
11.73	0.5333
11.75	0.6667
11.77	0.4
11.79	0.1333
11.81	0.2
11.83	0.2
11.85	0.7333
11.87	0.1333
11.89	0.4
11.91	0.1333
11.93	1
11.95	0.3333
11.97	0.06667
11.99	0.4667

## Sheet: Table S7
Mass 122u anion Gaussian fit parameters (Table S7)

## Sheet: Table S8
Mass 121u anion Gaussian fit parameters (Table S8)

## Sheet: Table S9
Mass 93u anion Gaussian fit parameters (Table S9)

[truncated: 3 more sheets: Table S10, Table S11, Table S12]
